# Supplementary material for: Control of leaf development in the water fern Ceratopteris richardii by the auxin efflux transporter CrPINMa in the CRISPR/Cas9 analysis
Source: BMC Plant Biol. 2024 Apr 24;24:322. doi: 10.1186/s12870-024-05009-4 (PMC11040788; doi:10.1186/s12870-024-05009-4)
Supplement: Supplementary file 3 — Supplementary Material 3 [file 12870_2024_5009_MOESM3_ESM.xlsx]

## Sheet: Sheet1
gene name	accession number
GAQ81096.1	GAQ81096.1
GBG64280.1	GBG64280.1
GJP39235.1	GJP39235.1
PIND	XP_024394044.1
PINX	PTQ38189.1
OsPIN9	EEC71656.1
PIN8	OAO93514.1
GpPINI	AIF28472.1
TdPINI	AIF28473.1
PtPIN4	AJP06343.1
PIN5	NP_001331598.1
PINB	XP_024363256.1
PINA	XP_024362879.1
KAG0584759.1	KAG0584759.1
PINC	XP_024386292.1
KAH9531376.1	KAH9531376.1
KAJ7550576.1	KAJ7550576.1
PINS	XP_002983754.1
KAJ7559752.1	KAJ7559752.1
PINT	EFJ23822.1
PnPINK	WIC44216.1
GdPINK	AIF28494.1
CgPINK	WIC44219.1
NmPINK	AIF28490.1
MBC9854243.1	MBC9854243.1
15G071700	KAH7405471.1
10G088400	KAH7428355
WsPINL	AIF28508.1
CgPINL	WIC44218.1
PnPINL	WIC44215.1
12G017000	KAH7422611.1
MBC9839831.1	MBC9839831.1
MePINL	AIF28503.1
CrPINMb	KAH7404587.1
CrPINMa	KAH7292583.1
PnPINM	WIC44214.1
CfPINM	AIF28520.1
CgPINM	WIC44227.1
CgPINN	WIC44217.1
PnPINN	WIC44213.1
MBC9842767.1	MBC9842767.1
04G080600	KAH7439893.1
PIN6_Arabidopsis	NP_177836.1
PIN6_Posidonia	AIF28482.1
Azfi_s0215_g4.t1	Azfi_s0215.g058367
15G035300	KAH7404628.1
MBC9828590.1	MBC9828590.1
PnPINJ	WIC44212.1
PIN2	NP_568848.1
XP_006845765.2	XP_006845765.2
PtPIN3	AJP06342.1
TpPINGa	AIF28409.1
TbPINGa	AIF28413.1
PIN1	CAD5317108.1
OsPIN1a	NP_001388905.1
XP_006826885.1	XP_006826885.1
PaPINF	AIF28381.1
PtPIN1	AJP06340.1
PINH	AIF28423.1
PmPINE	AIF28362.1
PaPINE	ACH91613.2
PtPIN2	AJP06341.1
PIN3	NP_177250.1
PIN7	NP_849700.1
PIN4	NP_849923.1
XP_027345128.1	XP_027345128.1
RYR14285.1	RYR14285.1
XP_012467292.1	XP_012467292.1
XP_039040619.1	XP_039040619.1
XP_20098787.1	XP_20098787.1
